# Supplementary material for: Repression of ferritin light chain translation by human eIF3
Source: eLife. 2019 Aug 15;8:e48193. doi: 10.7554/eLife.48193 (PMC6721798; doi:10.7554/eLife.48193)
Supplement: Figure 1—source data 1. [file elife-48193-fig1-data1.xlsx]

## Sheet: Sheet1
Figure 1E
	Raw Counts			Fold difference
FTL	826	378	630	1.35	0.62	1.03
∆PAR	24147	21021	23838	39.5	34.39	38.99
∆3RE	4390	2956	4811	7.18	4.84	7.87
