# Supplementary material for: Repression of ferritin light chain translation by human eIF3
Source: eLife. 2019 Aug 15;8:e48193. doi: 10.7554/eLife.48193 (PMC6721798; doi:10.7554/eLife.48193)
Supplement: Figure 1—figure supplement 1—source data 1. [file elife-48193-fig1-figsupp1-data1.xlsx]

## Sheet: Figure 1-figure supplement 1D
Figure 1 Figure Supplement 1D: Luciferase values
	Raw Counts			Fold difference
FTL	6351	7673	6387	0.93	1.13	0.94
∆PAR	638247	886551	822477	93.8	130.3	120.9
∆3RE	638247	886551	822477	25.6	23	18.6
